# Supplementary material for: Molecular engineering of piezoelectricity in collagen-mimicking peptide assemblies
Source: Nat Commun. 2021 May 11;12:2634. doi: 10.1038/s41467-021-22895-6 (PMC8113556; doi:10.1038/s41467-021-22895-6)
Supplement: Supplementary file 3 — Source Data [file 41467_2021_22895_MOESM3_ESM.xlsx]

## Sheet: Sheet1
Fig. 1b	399.193	98.1524		Fig. 1c	190	0.42181	Fig. 2e	Bone	7.8	10		Fig. 2i,j	Measurement Point	Position	Slope of Piezoresonse Curve (nA/V)	d33eff (pm/V)		Slope of Piezoresonse Curve (nA/V) (Shear)	d34eff (pm/V)		Data Analysis (d33eff (pm/V))						Overall				Table of IOS data				Probe Data		Fig. 4h	4	0.14633	0.00961	0.15333	0.01332	Fig. 4i	4	10.3333	0.74036	10.4267	0.74144
	401.121	98.3041			190.5	0.35254		Tendon	0.866	2.6			1	Crystal 1 Site 1 Point 1	0.0153	2.72242		0.02	19.7707								Average	4.07982			IOS (vertical)	Date	Measurement Point		Name	NSG01		10	0.264	0.01819	0.275	0.02095		10	20.2133	1.45411	20.2567	0.97326
	403.05	98.4286			191	0.28679		collagen triple helix	10	14			2	Crystal 1 Site 1 Point 2	0.0146	2.59786		0.0132	13.0486			C1S1 Average	4.53381				Std Dev	2.01519			0.0562	2019-07-29	all		Stiffness	5.34		17	0.38433	0.01387	0.361	0.01825		17	30.0267	2.52413	27.41	0.8575
	404.978	98.5258			191.5	0.22458		collagen peptide	3	10			3	Crystal 1 Site 1 Point 3	0.0155	2.75801		0.0148	14.6303			C1S1 Std Dev	2.35114				Std Dev %	49.394							Res Freq	134.09		23	0.434	0.01706	0.42467	0.02458		23	36.3533	0.7994	35.6033	0.68479
	406.906	98.5958			192	0.16589		collagen single amino acid	1	28			4	Crystal 1 Site 1 Point 4	0.0351	6.24555		0.0165	16.3108			C1S1 Std Dev %	51.8579								IOS (shear)
	408.835	98.6386			192.5	0.11074		PFF	2.5	3.5			5	Crystal 1 Site 1 Point 5	0.0469	8.3452		0.017	16.8051												0.010116	2019-07-29	all
	410.763	98.6541			193	0.05911		OH-PFF	27	32			6	Crystal 1 Site 2 Point 1	0.0199	3.54093
	412.692	98.6424			193.5	0.01102		FF	1	18			7	Crystal 1 Site 2 Point 2	0.018	3.20285						C1S2 Average	4.85765
	414.62	98.6035			194	-0.03355		PVDF	15	32.5			8	Crystal 1 Site 2 Point 3	0.02	3.55872			16.1131			C1S2 Std Dev	1.74932
	416.549	98.5374			194.5	-0.07458		Zno	10	15			9	Crystal 1 Site 2 Point 4	0.0399	7.09964			2.25767			C1S2 Std Dev %	36.0116
	418.477	98.444			195	-0.11209		Cds	6	14			10	Crystal 1 Site 2 Point 5	0.0387	6.88612			14.0114
	420.406	97.9934			195.5	-0.14198		LiNbO3	14	16			11	Crystal 1 Site 3 Point 1	0.0132	2.34875
	422.334	97.6886			196	-0.16821							12	Crystal 1 Site 3 Point 2	0.0138	2.45552						C1S3 Average	2.54004		C1 Average	4.07982
	424.263	97.5203			196.5	-0.19142							13	Crystal 1 Site 3 Point 3	0.0129	2.29537						C1S3 Std Dev	0.305971		C1 Std Dev	2.01519
	426.191	97.3648			197	-0.21235							14	Crystal 1 Site 3 Point 4	0.0172	3.0605						C1S3 Std Dev %	12.0459		C1 Std Dev %	49.394
	428.12	97.2446			197.5	-0.23175
	430.048	97.1373			198	-0.2504
	431.977	97.0475			198.5	-0.26907
	433.905	96.9874			199	-0.28845
	435.834	96.9236			199.5	-0.30918
	437.762	96.8707			200	-0.33177
	439.69	96.8247			200.5	-0.35656
	441.619	96.7808			201	-0.38375
	443.547	96.7401			201.5	-0.41312
	445.476	96.6998			202	-0.44423
	447.404	96.6595			202.5	-0.47652
	449.333	96.6136			203	-0.5094
	451.261	96.5539			203.5	-0.54229
	453.19	96.4765			204	-0.57471
	455.118	96.3955			204.5	-0.60627
	457.047	96.3054			205	-0.63662
	458.975	96.2211			205.5	-0.66543
	460.904	96.1504			206	-0.69231
	462.832	96.0923			206.5	-0.71685
	464.76	96.043			207	-0.73863
	466.689	95.9992			207.5	-0.75726
	468.617	95.9601			208	-0.77242
	470.546	95.925			208.5	-0.78384
	472.474	95.8832			209	-0.79132
	474.403	95.8297			209.5	-0.79471
	476.331	95.7552			210	-0.79388
	478.26	95.6594			210.5	-0.78869
	480.188	95.5511			211	-0.7791
	482.117	95.4336			211.5	-0.76517
	484.045	95.3039			212	-0.74718
	485.974	95.1683			212.5	-0.72562
	487.902	95.0258			213	-0.70113
	489.831	94.8753			213.5	-0.6745
	491.759	94.7194			214	-0.64656
	493.688	94.5652			214.5	-0.61806
	495.616	94.4134			215	-0.58968
	497.544	94.2688			215.5	-0.56195
	499.473	94.1317			216	-0.53535
	501.401	94.0002			216.5	-0.5103
	503.33	93.8724			217	-0.48724
	505.258	93.7533			217.5	-0.46657
	507.187	93.6406			218	-0.4486
	509.115	93.5333			218.5	-0.43355
	511.044	93.4282			219	-0.42154
	512.972	93.3221			219.5	-0.41254
	514.901	93.2154			220	-0.40642
	516.829	93.1159			220.5	-0.40306
	518.758	93.0269			221	-0.40239
	520.686	92.946			221.5	-0.40445
	522.615	92.8714			222	-0.40933
	524.543	92.8086			222.5	-0.41711
	526.471	92.7612			223	-0.4278
	528.4	92.731			223.5	-0.44127
	530.328	92.7165			224	-0.45721
	532.257	92.7162			224.5	-0.47515
	534.185	92.723			225	-0.49449
	536.114	92.7364			225.5	-0.51461
	538.042	92.755			226	-0.53489
	539.971	92.7717			226.5	-0.55471
	541.899	92.7848			227	-0.57342
	543.828	92.794			227.5	-0.59032
	545.756	92.7913			228	-0.6047
	547.685	92.7761			228.5	-0.61579
	549.613	92.748			229	-0.6229
	551.542	92.7025			229.5	-0.62544
	553.47	92.6444			230	-0.62306
	555.398	92.5845			230.5	-0.61565
	557.327	92.5185			231	-0.60335
	559.255	92.4403			231.5	-0.58647
	561.184	92.3524			232	-0.56542
	563.112	92.26			232.5	-0.54062
	565.041	92.161			233	-0.51252
	566.969	92.0528			233.5	-0.48154
	568.898	91.9355			234	-0.4481
	570.826	91.8126			234.5	-0.41262
	572.755	91.6867			235	-0.37564
	574.683	91.5622			235.5	-0.33773
	576.612	91.4343			236	-0.29949
	578.54	91.3056			236.5	-0.2615
	580.468	91.1978			237	-0.22428
	582.397	91.1244			237.5	-0.1883
	584.325	91.0731			238	-0.15402
	586.254	91.0375			238.5	-0.12182
	588.182	91.0202			239	-0.09214
	590.111	91.0192			239.5	-0.06542
	592.039	91.0396			240	-0.04215
	593.968	91.0841			240.5	-0.02278
	595.896	91.1403			241	-0.00766
	597.825	91.1968			241.5	0.00305
	599.753	91.2475			242	0.00935
	601.682	91.2866			242.5	0.01148
	603.61	91.3087			243	0.00985
	605.539	91.3194			243.5	0.00498
	607.467	91.3212			244	-0.00254
	609.395	91.3089			244.5	-0.01214
	611.324	91.2757			245	-0.02323
	613.252	91.2208			245.5	-0.03527
	615.181	91.1492			246	-0.04784
	617.109	91.0749			246.5	-0.06063
	619.038	91.0139			247	-0.07343
	620.966	90.9615			247.5	-0.08608
	622.895	90.9044			248	-0.09854
	624.823	90.8458			248.5	-0.11056
	626.752	90.7958			249	-0.12174
	628.68	90.7555			249.5	-0.13149
	630.609	90.7252			250	-0.13905
	632.537	90.7027			250.5	-0.14148
	634.466	90.684			251	-0.13897
	636.394	90.6668			251.5	-0.13185
	638.322	90.6517			252	-0.12051
	640.251	90.6386			252.5	-0.10546
	642.179	90.6292			253	-0.08731
	644.108	90.6293			253.5	-0.0668
	646.036	90.6347			254	-0.04479
	647.965	90.6392			254.5	-0.02224
	649.893	90.6402			255	-0.000179801
	651.822	90.6384			255.5	0.01087
	653.75	90.6327			256	0.02032
	655.679	90.6221			256.5	0.02816
	657.607	90.6068			257	0.0344
	659.536	90.5837			257.5	0.03903
	661.464	90.556			258	0.04206
	663.393	90.5259			258.5	0.04348
	665.321	90.4949			259	0.0433
	667.25	90.4626			259.5	0.04151
	669.178	90.4276			260	0.03811
	671.106	90.3894
	673.035	90.3479
	674.963	90.3043
	676.892	90.2571
	678.82	90.2056
	680.749	90.1535
	682.677	90.1056
	684.606	90.0644
	686.534	90.0324
	688.463	90.0122
	690.391	90.0053
	692.32	90.0107
	694.248	90.0274
	696.177	90.0529
	698.105	90.0854
	700.033	90.1239
	701.962	90.1657
	703.89	90.2066
	705.819	90.2435
	707.747	90.2725
	709.676	90.2912
	711.604	90.2989
	713.533	90.2955
	715.461	90.2812
	717.39	90.2592
	719.318	90.2328
	721.247	90.2051
	723.175	90.1791
	725.104	90.1588
	727.032	90.146
	728.96	90.1411
	730.889	90.1416
	732.817	90.1449
	734.746	90.15
	736.674	90.1563
	738.603	90.163
	740.531	90.1702
	742.46	90.1766
	744.388	90.1814
	746.317	90.185
	748.245	90.1881
	750.174	90.1908
	752.102	90.193
	754.03	90.1947
	755.959	90.1953
	757.888	90.1935
	759.816	90.189
	761.744	90.1827
	763.673	90.1765
	765.601	90.1706
	767.53	90.1657
	769.458	90.1621
	771.387	90.1614
	773.315	90.1646
	775.244	90.1719
	777.172	90.1812
	779.101	90.1902
	781.029	90.1967
	782.957	90.1994
	784.886	90.1973
	786.814	90.1903
	788.743	90.1785
	790.671	90.1625
	792.6	90.1435
	794.528	90.1222
	796.457	90.0997
	798.385	90.0777
	800.314	90.0575
	802.242	90.0399
	804.171	90.0236
	806.099	90.0083
	808.028	89.9949
	809.956	89.9836
	811.885	89.9732
	813.813	89.9633
	815.741	89.9539
	817.67	89.9452
	819.598	89.9369
	821.527	89.928
	823.455	89.918
	825.384	89.9075
	827.312	89.8965
	829.241	89.8848
	831.169	89.8719
	833.098	89.8584
	835.026	89.845
	836.955	89.8315
	838.883	89.8174
	840.812	89.8037
	842.74	89.7904
	844.668	89.778
	846.597	89.7668
	848.525	89.7575
	850.454	89.751
	852.382	89.7485
	854.311	89.7507
	856.239	89.7569
	858.168	89.766
	860.096	89.7766
	862.025	89.7871
	863.953	89.7963
	865.882	89.8021
	867.81	89.8036
	869.739	89.8004
	871.667	89.7938
	873.596	89.7845
	875.524	89.7741
	877.452	89.7641
	879.381	89.7561
	881.309	89.7506
	883.238	89.7481
	885.166	89.7487
	887.095	89.753
	889.023	89.7604
	890.952	89.7704
	892.88	89.7826
	894.809	89.7963
	896.737	89.81
	898.665	89.8222
	900.594	89.8314
	902.523	89.8368
	904.451	89.8376
	906.379	89.8338
	908.308	89.8259
	910.236	89.8155
	912.165	89.8043
	914.093	89.7941
	916.022	89.7862
	917.95	89.782
	919.879	89.7827
	921.807	89.7882
	923.736	89.7968
	925.664	89.8079
	927.592	89.8204
	929.521	89.8339
	931.449	89.8468
	933.378	89.8583
	935.306	89.867
	937.235	89.8726
	939.163	89.8748
	941.092	89.8739
	943.02	89.8698
	944.949	89.8632
	946.877	89.8551
	948.806	89.8471
	950.734	89.8402
	952.663	89.8359
	954.591	89.8348
	956.519	89.8376
	958.448	89.8442
	960.376	89.8537
	962.305	89.8652
	964.233	89.8785
	966.162	89.8931
	968.09	89.9081
	970.019	89.9223
	971.947	89.9357
	973.876	89.948
	975.804	89.9599
	977.733	89.9711
	979.661	89.9817
	981.59	89.9917
	983.518	90.0015
	985.447	90.0106
	987.375	90.019
	989.303	90.0264
	991.232	90.0323
	993.16	90.0358
	995.089	90.0369
	997.017	90.0357
	998.946	90.0324
	1000.87	90.027
	1002.8	90.0203
	1004.73	90.0124
	1006.66	90.0036
	1008.59	89.9945
	1010.52	89.9863
	1012.45	89.9797
	1014.37	89.9758
	1016.3	89.9747
	1018.23	89.9765
	1020.16	89.9815
	1022.09	89.9898
	1024.02	90.0007
	1025.94	90.0142
	1027.87	90.0308
	1029.8	90.0507
	1031.73	90.073
	1033.66	90.0964
	1035.59	90.1196
	1037.52	90.1417
	1039.44	90.1614
	1041.37	90.1778
	1043.3	90.1906
	1045.23	90.1996
	1047.16	90.2052
	1049.09	90.2091
	1051.01	90.2129
	1052.94	90.2191
	1054.87	90.2296
	1056.8	90.2455
	1058.73	90.2669
	1060.66	90.2931
	1062.59	90.3225
	1064.51	90.3539
	1066.44	90.386
	1068.37	90.417
	1070.3	90.4446
	1072.23	90.4676
	1074.16	90.4858
	1076.08	90.5001
	1078.01	90.5103
	1079.94	90.517
	1081.87	90.5214
	1083.8	90.5251
	1085.73	90.5293
	1087.65	90.5356
	1089.58	90.5444
	1091.51	90.5568
	1093.44	90.5726
	1095.37	90.5904
	1097.3	90.608
	1099.23	90.6237
	1101.15	90.6353
	1103.08	90.6411
	1105.01	90.6394
	1106.94	90.6299
	1108.87	90.6121
	1110.8	90.586
	1112.72	90.5521
	1114.65	90.5116
	1116.58	90.4647
	1118.51	90.4127
	1120.44	90.3567
	1122.37	90.298
	1124.3	90.2374
	1126.22	90.176
	1128.15	90.115
	1130.08	90.0565
	1132.01	90.0022
	1133.94	89.9539
	1135.87	89.9125
	1137.8	89.8787
	1139.72	89.8522
	1141.65	89.8326
	1143.58	89.819
	1145.51	89.8104
	1147.44	89.8053
	1149.37	89.8023
	1151.3	89.7997
	1153.22	89.7957
	1155.15	89.7879
	1157.08	89.7745
	1159.01	89.7545
	1160.94	89.7279
	1162.87	89.6938
	1164.79	89.6517
	1166.72	89.6017
	1168.65	89.5451
	1170.58	89.4842
	1172.51	89.421
	1174.44	89.3575
	1176.37	89.296
	1178.29	89.2385
	1180.22	89.1867
	1182.15	89.1413
	1184.08	89.103
	1186.01	89.0719
	1187.94	89.0475
	1189.86	89.0278
	1191.79	89.0112
	1193.72	88.9962
	1195.65	88.9825
	1197.58	88.9699
	1199.51	88.9582
	1201.43	88.9471
	1203.36	88.9371
	1205.29	88.9292
	1207.22	88.9248
	1209.15	88.9254
	1211.08	88.9312
	1213.01	88.9426
	1214.93	88.9595
	1216.86	88.9812
	1218.79	89.0067
	1220.72	89.0348
	1222.65	89.0639
	1224.58	89.0925
	1226.51	89.1184
	1228.43	89.1403
	1230.36	89.1568
	1232.29	89.1673
	1234.22	89.1718
	1236.15	89.1711
	1238.08	89.166
	1240	89.1579
	1241.93	89.1479
	1243.86	89.1374
	1245.79	89.127
	1247.72	89.1177
	1249.65	89.1095
	1251.58	89.103
	1253.5	89.098
	1255.43	89.0948
	1257.36	89.0926
	1259.29	89.0906
	1261.22	89.0879
	1263.15	89.084
	1265.07	89.0785
	1267	89.0713
	1268.93	89.062
	1270.86	89.0507
	1272.79	89.0377
	1274.72	89.024
	1276.64	89.01
	1278.57	88.9964
	1280.5	88.9834
	1282.43	88.9715
	1284.36	88.9609
	1286.29	88.9515
	1288.22	88.943
	1290.14	88.9341
	1292.07	88.9233
	1294	88.9096
	1295.93	88.8916
	1297.86	88.8697
	1299.79	88.8447
	1301.71	88.8183
	1303.64	88.7917
	1305.57	88.7671
	1307.5	88.7473
	1309.43	88.7344
	1311.36	88.7293
	1313.29	88.7329
	1315.21	88.7445
	1317.14	88.763
	1319.07	88.7863
	1321	88.8117
	1322.93	88.837
	1324.86	88.8602
	1326.79	88.8789
	1328.71	88.8914
	1330.64	88.898
	1332.57	88.8992
	1334.5	88.8953
	1336.43	88.887
	1338.36	88.8751
	1340.28	88.8616
	1342.21	88.8488
	1344.14	88.8386
	1346.07	88.8315
	1348	88.827
	1349.93	88.8244
	1351.86	88.8233
	1353.78	88.8227
	1355.71	88.8217
	1357.64	88.8184
	1359.57	88.8112
	1361.5	88.7998
	1363.43	88.7835
	1365.35	88.7611
	1367.28	88.7327
	1369.21	88.6984
	1371.14	88.6582
	1373.07	88.6106
	1375	88.5536
	1376.92	88.4872
	1378.85	88.4125
	1380.78	88.3288
	1382.71	88.2357
	1384.64	88.1346
	1386.57	88.028
	1388.5	87.9178
	1390.42	87.807
	1392.35	87.6997
	1394.28	87.5994
	1396.21	87.5113
	1398.14	87.4416
	1400.07	87.3939
	1401.99	87.3708
	1403.92	87.3752
	1405.85	87.4091
	1407.78	87.4726
	1409.71	87.5641
	1411.64	87.6774
	1413.57	87.805
	1415.49	87.9404
	1417.42	88.0767
	1419.35	88.207
	1421.28	88.3268
	1423.21	88.4328
	1425.14	88.5223
	1427.07	88.5959
	1428.99	88.6523
	1430.92	88.6922
	1432.85	88.7196
	1434.78	88.739
	1436.71	88.7535
	1438.64	88.7641
	1440.57	88.7737
	1442.49	88.7858
	1444.42	88.8011
	1446.35	88.8175
	1448.28	88.8335
	1450.21	88.8457
	1452.13	88.853
	1454.06	88.8558
	1455.99	88.8524
	1457.92	88.845
	1459.85	88.8373
	1461.78	88.8325
	1463.71	88.8335
	1465.63	88.8423
	1467.56	88.8568
	1469.49	88.8782
	1471.42	88.9061
	1473.35	88.9369
	1475.28	88.9669
	1477.21	88.9934
	1479.13	89.0145
	1481.06	89.0291
	1482.99	89.036
	1484.92	89.0343
	1486.85	89.0241
	1488.78	89.0057
	1490.7	88.9818
	1492.63	88.9541
	1494.56	88.9234
	1496.49	88.8957
	1498.42	88.8745
	1500.35	88.8611
	1502.28	88.856
	1504.2	88.8611
	1506.13	88.8768
	1508.06	88.9032
	1509.99	88.9391
	1511.92	88.9819
	1513.85	89.0286
	1515.78	89.0769
	1517.7	89.1253
	1519.63	89.1707
	1521.56	89.2113
	1523.49	89.2445
	1525.42	89.2674
	1527.35	89.2786
	1529.27	89.2779
	1531.2	89.2666
	1533.13	89.2461
	1535.06	89.2196
	1536.99	89.1884
	1538.92	89.1528
	1540.85	89.1148
	1542.77	89.0773
	1544.7	89.0424
	1546.63	89.0126
	1548.56	88.9884
	1550.49	88.9687
	1552.42	88.9519
	1554.34	88.9367
	1556.27	88.9228
	1558.2	88.9099
	1560.13	88.8972
	1562.06	88.8851
	1563.99	88.8732
	1565.91	88.862
	1567.84	88.8543
	1569.77	88.8523
	1571.7	88.8574
	1573.63	88.8704
	1575.56	88.8897
	1577.49	88.9141
	1579.41	88.9431
	1581.34	88.9755
	1583.27	89.0103
	1585.2	89.0449
	1587.13	89.0768
	1589.06	89.1053
	1590.98	89.128
	1592.91	89.1425
	1594.84	89.1493
	1596.77	89.1474
	1598.7	89.1368
	1600.63	89.1197
	1602.56	89.0966
	1604.48	89.0666
	1606.41	89.0298
	1608.34	88.9878
	1610.27	88.9438
	1612.2	88.9008
	1614.13	88.8604
	1616.06	88.8214
	1617.98	88.781
	1619.91	88.7388
	1621.84	88.6946
	1623.77	88.6476
	1625.7	88.6007
	1627.63	88.5563
	1629.55	88.5134
	1631.48	88.4717
	1633.41	88.4359
	1635.34	88.4115
	1637.27	88.4047
	1639.2	88.4181
	1641.12	88.4496
	1643.05	88.495
	1644.98	88.5546
	1646.91	88.6308
	1648.84	88.7218
	1650.77	88.8233
	1652.7	88.9284
	1654.62	89.0279
	1656.55	89.1162
	1658.48	89.1895
	1660.41	89.2449
	1662.34	89.2804
	1664.27	89.2977
	1666.19	89.2981
	1668.12	89.2833
	1670.05	89.2581
	1671.98	89.2326
	1673.91	89.2149
	1675.84	89.208
	1677.77	89.2117
	1679.69	89.2242
	1681.62	89.2454
	1683.55	89.2775
	1685.48	89.3205
	1687.41	89.3712
	1689.34	89.4264
	1691.27	89.4833
	1693.19	89.5388
	1695.12	89.5902
	1697.05	89.636
	1698.98	89.6761
	1700.91	89.71
	1702.84	89.739
	1704.77	89.7638
	1706.69	89.7851
	1708.62	89.8045
	1710.55	89.8246
	1712.48	89.8454
	1714.41	89.8642
	1716.34	89.8792
	1718.26	89.8898
	1720.19	89.8969
	1722.12	89.9014
	1724.05	89.9043
	1725.98	89.906
	1727.91	89.9079
	1729.84	89.9123
	1731.76	89.9202
	1733.69	89.9321
	1735.62	89.9494
	1737.55	89.9728
	1739.48	90.0026
	1741.41	90.04
	1743.33	90.084
	1745.26	90.1327
	1747.19	90.1844
	1749.12	90.2365
	1751.05	90.2862
	1752.98	90.3302
	1754.9	90.3668
	1756.83	90.3958
	1758.76	90.4167
	1760.69	90.4302
	1762.62	90.4379
	1764.55	90.4419
	1766.48	90.4443
	1768.4	90.4468
	1770.33	90.4488
	1772.26	90.4497
	1774.19	90.4505
	1776.12	90.4518
	1778.05	90.4542
	1779.97	90.458
	1781.9	90.462
	1783.83	90.4652
	1785.76	90.4673
	1787.69	90.4684
	1789.62	90.4685
	1791.55	90.4676
	1793.47	90.4658
	1795.4	90.4643
	1797.33	90.4638
	1799.26	90.4651
	1801.19	90.4685
	1803.12	90.4739
	1805.05	90.4811
	1806.97	90.4889
	1808.9	90.4959
	1810.83	90.5015
	1812.76	90.5061
	1814.69	90.5096
	1816.62	90.5118
	1818.54	90.513
	1820.47	90.5133
	1822.4	90.5136
	1824.33	90.5142
	1826.26	90.5148
	1828.19	90.5151
	1830.12	90.5151
	1832.04	90.5155
	1833.97	90.5169
	1835.9	90.5195
	1837.83	90.5229
	1839.76	90.5273
	1841.69	90.5325
	1843.61	90.5378
	1845.54	90.5428
	1847.47	90.5474
	1849.4	90.5517
	1851.33	90.5559
	1853.26	90.5602
	1855.18	90.5644
	1857.11	90.5689
	1859.04	90.5737
	1860.97	90.5793
	1862.9	90.585
	1864.83	90.5905
	1866.76	90.596
	1868.68	90.6017
	1870.61	90.6078
	1872.54	90.6143
	1874.47	90.6214
	1876.4	90.6291
	1878.33	90.6372
	1880.26	90.6453
	1882.18	90.6528
	1884.11	90.6599
	1886.04	90.6664
	1887.97	90.6727
	1889.9	90.6789
	1891.83	90.6848
	1893.75	90.6907
	1895.68	90.6967
	1897.61	90.7027
	1899.54	90.7088
	1901.47	90.7147
	1903.4	90.7202
	1905.33	90.7257
	1907.25	90.7311
	1909.18	90.7364
	1911.11	90.7413
	1913.04	90.746
	1914.97	90.7508
	1916.9	90.7556
	1918.82	90.7599
	1920.75	90.7641
	1922.68	90.768
	1924.61	90.7714
	1926.54	90.7746
	1928.47	90.7778
	1930.39	90.7811
	1932.32	90.7846
	1934.25	90.7884
	1936.18	90.792
	1938.11	90.7951
	1940.04	90.7981
	1941.97	90.801
	1943.89	90.8035
	1945.82	90.806
	1947.75	90.8085
	1949.68	90.8108
	1951.61	90.8132
	1953.54	90.8161
	1955.46	90.8195
	1957.39	90.8232
	1959.32	90.8273
	1961.25	90.8316
	1963.18	90.8358
	1965.11	90.8407
	1967.04	90.8467
	1968.96	90.8535
	1970.89	90.8608
	1972.82	90.8687
	1974.75	90.8767
	1976.68	90.8848
	1978.61	90.8929
	1980.54	90.9006
	1982.46	90.908
	1984.39	90.9152
	1986.32	90.9218
	1988.25	90.9278
	1990.18	90.9334
	1992.11	90.9393
	1994.04	90.9454
	1995.96	90.9515
	1997.89	90.9578
	1999.82	90.9644
	2001.75	90.9718
	2003.68	90.9801
	2005.61	90.9893
	2007.53	90.9991
	2009.46	91.0095
	2011.39	91.0203
	2013.32	91.0314
	2015.25	91.0426
	2017.18	91.0537
	2019.11	91.0647
	2021.03	91.0756
	2022.96	91.0861
	2024.89	91.0964
	2026.82	91.1066
	2028.75	91.117
	2030.68	91.1276
	2032.6	91.1382
	2034.53	91.1486
	2036.46	91.1588
	2038.39	91.169
	2040.32	91.1793
	2042.25	91.1899
	2044.17	91.2008
	2046.1	91.2121
	2048.03	91.2239
	2049.96	91.2365
	2051.89	91.25
	2053.82	91.2648
	2055.75	91.2806
	2057.67	91.2973
	2059.6	91.3147
	2061.53	91.3326
	2063.46	91.3513
	2065.39	91.37
	2067.32	91.3886
	2069.24	91.4065
	2071.17	91.4235
	2073.1	91.4391
	2075.03	91.4538
	2076.96	91.4678
	2078.89	91.4812
	2080.82	91.4941
	2082.74	91.5067
	2084.67	91.519
	2086.6	91.5312
	2088.53	91.5437
	2090.46	91.5563
	2092.39	91.5688
	2094.32	91.5811
	2096.24	91.5928
	2098.17	91.6039
	2100.1	91.6146
	2102.03	91.6248
	2103.96	91.6346
	2105.89	91.6441
	2107.81	91.6534
	2109.74	91.6625
	2111.67	91.6714
	2113.6	91.6803
	2115.53	91.6892
	2117.46	91.6981
	2119.39	91.7073
	2121.31	91.7166
	2123.24	91.7264
	2125.17	91.7365
	2127.1	91.747
	2129.03	91.7577
	2130.96	91.7687
	2132.88	91.7799
	2134.81	91.7911
	2136.74	91.8022
	2138.67	91.8131
	2140.6	91.8238
	2142.53	91.8344
	2144.45	91.8446
	2146.38	91.8546
	2148.31	91.8643
	2150.24	91.8739
	2152.17	91.8836
	2154.1	91.8932
	2156.03	91.9027
	2157.95	91.9123
	2159.88	91.9218
	2161.81	91.9314
	2163.74	91.9409
	2165.67	91.9503
	2167.6	91.9593
	2169.53	91.9678
	2171.45	91.9757
	2173.38	91.9827
	2175.31	91.9888
	2177.24	91.994
	2179.17	91.9984
	2181.1	92.0021
	2183.02	92.0052
	2184.95	92.0077
	2186.88	92.0101
	2188.81	92.0125
	2190.74	92.0151
	2192.67	92.0177
	2194.59	92.0205
	2196.52	92.0235
	2198.45	92.0265
	2200.38	92.0297
	2202.31	92.0327
	2204.24	92.0356
	2206.17	92.0381
	2208.09	92.0401
	2210.02	92.0414
	2211.95	92.0421
	2213.88	92.0419
	2215.81	92.0412
	2217.74	92.0399
	2219.66	92.038
	2221.59	92.0358
	2223.52	92.0335
	2225.45	92.0313
	2227.38	92.0295
	2229.31	92.028
	2231.24	92.0267
	2233.16	92.0256
	2235.09	92.0249
	2237.02	92.0244
	2238.95	92.0241
	2240.88	92.0239
	2242.81	92.0238
	2244.74	92.0235
	2246.66	92.0231
	2248.59	92.0222
	2250.52	92.0211
	2252.45	92.0197
	2254.38	92.0185
	2256.31	92.0174
	2258.24	92.0169
	2260.16	92.017
	2262.09	92.0178
	2264.02	92.0194
	2265.95	92.0218
	2267.88	92.0249
	2269.8	92.0283
	2271.73	92.0317
	2273.66	92.0348
	2275.59	92.037
	2277.52	92.0383
	2279.45	92.0381
	2281.38	92.0363
	2283.3	92.0326
	2285.23	92.0271
	2287.16	92.02
	2289.09	92.0121
	2291.02	92.0038
	2292.95	91.9959
	2294.88	91.9891
	2296.8	91.9841
	2298.73	91.9812
	2300.66	91.9809
	2302.59	91.983
	2304.52	91.9878
	2306.45	91.9949
	2308.38	92.0039
	2310.3	92.0146
	2312.23	92.0269
	2314.16	92.0402
	2316.09	92.054
	2318.02	92.0684
	2319.95	92.0827
	2321.87	92.0956
	2323.8	92.1067
	2325.73	92.1157
	2327.66	92.1226
	2329.59	92.1277
	2331.52	92.1314
	2333.45	92.1345
	2335.37	92.1377
	2337.3	92.1414
	2339.23	92.1463
	2341.16	92.1522
	2343.09	92.1596
	2345.02	92.1686
	2346.94	92.1779
	2348.87	92.1866
	2350.8	92.1948
	2352.73	92.2019
	2354.66	92.2083
	2356.59	92.2142
	2358.51	92.2189
	2360.44	92.2227
	2362.37	92.2265
	2364.3	92.2309
	2366.23	92.237
	2368.16	92.2453
	2370.09	92.2567
	2372.01	92.2713
	2373.94	92.2893
	2375.87	92.3106
	2377.8	92.3348
	2379.73	92.3611
	2381.66	92.3886
	2383.59	92.416
	2385.51	92.4412
	2387.44	92.4636
	2389.37	92.4834
	2391.3	92.5003
	2393.23	92.5145
	2395.16	92.5261
	2397.08	92.5357
	2399.01	92.5438
	2400.94	92.5507
	2402.87	92.5569
	2404.8	92.5626
	2406.73	92.5675
	2408.66	92.5719
	2410.58	92.5755
	2412.51	92.5785
	2414.44	92.581
	2416.37	92.5834
	2418.3	92.5857
	2420.23	92.588
	2422.15	92.5901
	2424.08	92.5922
	2426.01	92.5941
	2427.94	92.5962
	2429.87	92.5982
	2431.8	92.6001
	2433.72	92.6021
	2435.65	92.6041
	2437.58	92.6062
	2439.51	92.6087
	2441.44	92.6116
	2443.37	92.6148
	2445.3	92.6181
	2447.22	92.6216
	2449.15	92.6253
	2451.08	92.6294
	2453.01	92.6338
	2454.94	92.6386
	2456.87	92.6436
	2458.8	92.6487
	2460.72	92.6538
	2462.65	92.6589
	2464.58	92.664
	2466.51	92.6689
	2468.44	92.6735
	2470.37	92.6777
	2472.29	92.6818
	2474.22	92.6857
	2476.15	92.6894
	2478.08	92.693
	2480.01	92.6966
	2481.94	92.6998
	2483.86	92.7027
	2485.79	92.7053
	2487.72	92.7078
	2489.65	92.7103
	2491.58	92.7126
	2493.51	92.7146
	2495.44	92.7164
	2497.36	92.7183
	2499.29	92.7202
	2501.22	92.7222
	2503.15	92.7242
	2505.08	92.7262
	2507.01	92.7279
	2508.93	92.7294
	2510.86	92.7306
	2512.79	92.7315
	2514.72	92.732
	2516.65	92.7322
	2518.58	92.7316
	2520.51	92.7305
	2522.43	92.7287
	2524.36	92.7265
	2526.29	92.7242
	2528.22	92.7218
	2530.15	92.7192
	2532.08	92.7165
	2534.01	92.714
	2535.93	92.7121
	2537.86	92.7105
	2539.79	92.7093
	2541.72	92.7084
	2543.65	92.708
	2545.58	92.7078
	2547.51	92.708
	2549.43	92.7085
	2551.36	92.7093
	2553.29	92.7103
	2555.22	92.7114
	2557.15	92.7124
	2559.07	92.7135
	2561	92.7147
	2562.93	92.7158
	2564.86	92.7168
	2566.79	92.7176
	2568.72	92.7182
	2570.65	92.7187
	2572.57	92.7191
	2574.5	92.7197
	2576.43	92.7204
	2578.36	92.7214
	2580.29	92.7227
	2582.22	92.7244
	2584.15	92.7263
	2586.07	92.7285
	2588	92.7309
	2589.93	92.7335
	2591.86	92.7363
	2593.79	92.7391
	2595.72	92.7418
	2597.64	92.7446
	2599.57	92.7474
	2601.5	92.7502
	2603.43	92.7529
	2605.36	92.7556
	2607.29	92.7581
	2609.22	92.7605
	2611.14	92.7628
	2613.07	92.765
	2615	92.7672
	2616.93	92.7693
	2618.86	92.7711
	2620.79	92.7725
	2622.72	92.7734
	2624.64	92.7741
	2626.57	92.7743
	2628.5	92.7742
	2630.43	92.7738
	2632.36	92.7732
	2634.29	92.7725
	2636.21	92.7719
	2638.14	92.7717
	2640.07	92.7718
	2642	92.7721
	2643.93	92.7727
	2645.86	92.7734
	2647.78	92.7743
	2649.71	92.7752
	2651.64	92.7763
	2653.57	92.7773
	2655.5	92.7781
	2657.43	92.7786
	2659.36	92.7785
	2661.28	92.7779
	2663.21	92.7767
	2665.14	92.7747
	2667.07	92.7721
	2669	92.7689
	2670.93	92.7652
	2672.86	92.7613
	2674.78	92.7573
	2676.71	92.7532
	2678.64	92.7492
	2680.57	92.7452
	2682.5	92.7414
	2684.43	92.7375
	2686.35	92.7337
	2688.28	92.7298
	2690.21	92.726
	2692.14	92.722
	2694.07	92.7181
	2696	92.7142
	2697.93	92.7103
	2699.85	92.7066
	2701.78	92.7032
	2703.71	92.7002
	2705.64	92.6975
	2707.57	92.6952
	2709.5	92.6933
	2711.42	92.6917
	2713.35	92.6903
	2715.28	92.689
	2717.21	92.6877
	2719.14	92.6862
	2721.07	92.6845
	2722.99	92.6824
	2724.92	92.6801
	2726.85	92.6775
	2728.78	92.6746
	2730.71	92.6716
	2732.64	92.6684
	2734.57	92.6653
	2736.49	92.6624
	2738.42	92.6596
	2740.35	92.6568
	2742.28	92.6542
	2744.21	92.652
	2746.14	92.65
	2748.07	92.6483
	2749.99	92.6465
	2751.92	92.6446
	2753.85	92.6425
	2755.78	92.6403
	2757.71	92.6378
	2759.64	92.6354
	2761.56	92.633
	2763.49	92.6306
	2765.42	92.6282
	2767.35	92.6257
	2769.28	92.6234
	2771.21	92.6211
	2773.14	92.6188
	2775.06	92.6164
	2776.99	92.614
	2778.92	92.6115
	2780.85	92.6093
	2782.78	92.6072
	2784.71	92.6053
	2786.64	92.6036
	2788.56	92.6021
	2790.49	92.6007
	2792.42	92.5995
	2794.35	92.5984
	2796.28	92.5973
	2798.2	92.5964
	2800.13	92.5956
	2802.06	92.5948
	2803.99	92.5937
	2805.92	92.5925
	2807.85	92.5907
	2809.78	92.5883
	2811.7	92.585
	2813.63	92.581
	2815.56	92.5765
	2817.49	92.5732
	2819.42	92.5718
	2821.35	92.5714
	2823.28	92.5689
	2825.2	92.5607
	2827.13	92.5432
	2829.06	92.5141
	2830.99	92.4719
	2832.92	92.4167
	2834.85	92.3496
	2836.78	92.2733
	2838.7	92.1914
	2840.63	92.1091
	2842.56	92.0325
	2844.49	91.9677
	2846.42	91.9191
	2848.34	91.8886
	2850.27	91.8767
	2852.2	91.8838
	2854.13	91.9095
	2856.06	91.9528
	2857.99	92.0101
	2859.92	92.0753
	2861.84	92.1421
	2863.77	92.2047
	2865.7	92.2587
	2867.63	92.3012
	2869.56	92.3303
	2871.49	92.3454
	2873.42	92.3471
	2875.34	92.3373
	2877.27	92.3191
	2879.2	92.2961
	2881.13	92.272
	2883.06	92.2496
	2884.99	92.229
	2886.91	92.2093
	2888.84	92.188
	2890.77	92.1625
	2892.7	92.13
	2894.63	92.0877
	2896.56	92.0332
	2898.49	91.9651
	2900.41	91.8833
	2902.34	91.789
	2904.27	91.6852
	2906.2	91.5766
	2908.13	91.4692
	2910.06	91.3698
	2911.99	91.2844
	2913.91	91.2178
	2915.84	91.1733
	2917.77	91.1534
	2919.7	91.1596
	2921.63	91.1921
	2923.56	91.2491
	2925.48	91.3261
	2927.41	91.4172
	2929.34	91.5156
	2931.27	91.6147
	2933.2	91.7087
	2935.13	91.7921
	2937.05	91.8608
	2938.98	91.9121
	2940.91	91.9456
	2942.84	91.9627
	2944.77	91.9668
	2946.7	91.9622
	2948.63	91.9529
	2950.55	91.9418
	2952.48	91.931
	2954.41	91.9222
	2956.34	91.9172
	2958.27	91.9172
	2960.2	91.9232
	2962.12	91.935
	2964.05	91.9519
	2965.98	91.9727
	2967.91	91.9959
	2969.84	92.02
	2971.77	92.0435
	2973.7	92.0646
	2975.62	92.0815
	2977.55	92.0931
	2979.48	92.0996
	2981.41	92.1009
	2983.34	92.0978
	2985.27	92.0911
	2987.2	92.0815
	2989.12	92.0699
	2991.05	92.0572
	2992.98	92.0442
	2994.91	92.0313
	2996.84	92.019
	2998.77	92.008
	3000.69	91.9973
	3002.62	91.9863
	3004.55	91.9744
	3006.48	91.9611
	3008.41	91.9462
	3010.34	91.9295
	3012.26	91.9108
	3014.19	91.8901
	3016.12	91.8684
	3018.05	91.8463
	3019.98	91.8241
	3021.91	91.8023
	3023.84	91.7821
	3025.76	91.7643
	3027.69	91.7486
	3029.62	91.7352
	3031.55	91.7248
	3033.48	91.7176
	3035.41	91.7138
	3037.34	91.7128
	3039.26	91.7132
	3041.19	91.7145
	3043.12	91.7161
	3045.05	91.7173
	3046.98	91.7171
	3048.91	91.7155
	3050.83	91.7122
	3052.76	91.7073
	3054.69	91.7011
	3056.62	91.694
	3058.55	91.686
	3060.48	91.6774
	3062.41	91.6684
	3064.33	91.658
	3066.26	91.6454
	3068.19	91.6313
	3070.12	91.6159
	3072.05	91.5989
	3073.98	91.5801
	3075.91	91.5596
	3077.83	91.5379
	3079.76	91.5153
	3081.69	91.492
	3083.62	91.4681
	3085.55	91.4435
	3087.47	91.4184
	3089.4	91.3932
	3091.33	91.3677
	3093.26	91.3419
	3095.19	91.3163
	3097.12	91.2901
	3099.05	91.2629
	3100.97	91.2351
	3102.9	91.2067
	3104.83	91.1782
	3106.76	91.1502
	3108.69	91.123
	3110.62	91.0967
	3112.55	91.072
	3114.47	91.0489
	3116.4	91.0278
	3118.33	91.0085
	3120.26	90.9909
	3122.19	90.975
	3124.12	90.9598
	3126.05	90.9457
	3127.97	90.9324
	3129.9	90.9194
	3131.83	90.9067
	3133.76	90.8944
	3135.69	90.8816
	3137.61	90.8688
	3139.54	90.8561
	3141.47	90.8428
	3143.4	90.8289
	3145.33	90.8148
	3147.26	90.8001
	3149.19	90.7845
	3151.11	90.7679
	3153.04	90.7505
	3154.97	90.7323
	3156.9	90.7132
	3158.83	90.6929
	3160.76	90.6715
	3162.69	90.6489
	3164.61	90.6264
	3166.54	90.6039
	3168.47	90.5815
	3170.4	90.5599
	3172.33	90.5397
	3174.26	90.5205
	3176.18	90.503
	3178.11	90.4877
	3180.04	90.4748
	3181.97	90.4644
	3183.9	90.4567
	3185.83	90.4513
	3187.76	90.4486
	3189.68	90.4491
	3191.61	90.4531
	3193.54	90.4599
	3195.47	90.4693
	3197.4	90.4809
	3199.33	90.4947
	3201.26	90.5105
	3203.18	90.5283
	3205.11	90.547
	3207.04	90.566
	3208.97	90.5851
	3210.9	90.6035
	3212.83	90.6211
	3214.75	90.6379
	3216.68	90.6533
	3218.61	90.6666
	3220.54	90.6784
	3222.47	90.6888
	3224.4	90.6979
	3226.32	90.7065
	3228.25	90.7146
	3230.18	90.7225
	3232.11	90.7302
	3234.04	90.7381
	3235.97	90.7459
	3237.9	90.7537
	3239.82	90.7616
	3241.75	90.7692
	3243.68	90.776
	3245.61	90.7818
	3247.54	90.7867
	3249.47	90.7904
	3251.39	90.7932
	3253.32	90.7947
	3255.25	90.7947
	3257.18	90.7944
	3259.11	90.7944
	3261.04	90.7944
	3262.97	90.7941
	3264.89	90.7941
	3266.82	90.7947
	3268.75	90.7962
	3270.68	90.7986
	3272.61	90.8016
	3274.54	90.8052
	3276.47	90.8099
	3278.39	90.8151
	3280.32	90.8201
	3282.25	90.8249
	3284.18	90.8294
	3286.11	90.8337
	3288.04	90.8373
	3289.96	90.8403
	3291.89	90.8432
	3293.82	90.8461
	3295.75	90.8493
	3297.68	90.8526
	3299.61	90.8554
	3301.53	90.8578
	3303.46	90.8606
	3305.39	90.8631
	3307.32	90.8649
	3309.25	90.8657
	3311.18	90.8655
	3313.11	90.8645
	3315.03	90.8625
	3316.96	90.8591
	3318.89	90.8544
	3320.82	90.8485
	3322.75	90.8417
	3324.68	90.834
	3326.61	90.8256
	3328.53	90.8179
	3330.46	90.8112
	3332.39	90.804
	3334.32	90.7945
	3336.25	90.781
	3338.18	90.7621
	3340.1	90.7372
	3342.03	90.7063
	3343.96	90.6698
	3345.89	90.6294
	3347.82	90.5875
	3349.75	90.5468
	3351.68	90.5104
	3353.6	90.4809
	3355.53	90.4608
	3357.46	90.4508
	3359.39	90.451
	3361.32	90.4607
	3363.25	90.4787
	3365.18	90.5039
	3367.1	90.5349
	3369.03	90.5683
	3370.96	90.6005
	3372.89	90.6289
	3374.82	90.6513
	3376.74	90.6665
	3378.67	90.6745
	3380.6	90.6756
	3382.53	90.6704
	3384.46	90.6605
	3386.39	90.6478
	3388.32	90.6342
	3390.24	90.6212
	3392.17	90.6094
	3394.1	90.5991
	3396.03	90.5896
	3397.96	90.5803
	3399.89	90.571
	3401.82	90.5615
	3403.74	90.5522
	3405.67	90.543
	3407.6	90.5337
	3409.53	90.5243
	3411.46	90.5146
	3413.39	90.5051
	3415.32	90.496
	3417.24	90.4868
	3419.17	90.477
	3421.1	90.4668
	3423.03	90.4566
	3424.96	90.4467
	3426.89	90.4371
	3428.81	90.4276
	3430.74	90.4182
	3432.67	90.409
	3434.6	90.4003
	3436.53	90.3923
	3438.46	90.385
	3440.39	90.3783
	3442.31	90.3722
	3444.24	90.3658
	3446.17	90.3592
	3448.1	90.3527
	3450.03	90.3459
	3451.96	90.3387
	3453.88	90.3313
	3455.81	90.3235
	3457.74	90.3157
	3459.67	90.3082
	3461.6	90.3015
	3463.53	90.2957
	3465.45	90.2906
	3467.38	90.2859
	3469.31	90.2823
	3471.24	90.2796
	3473.17	90.2774
	3475.1	90.2752
	3477.03	90.2724
	3478.95	90.2692
	3480.88	90.2656
	3482.81	90.2614
	3484.74	90.2568
	3486.67	90.2518
	3488.6	90.2463
	3490.53	90.2405
	3492.45	90.2343
	3494.38	90.2277
	3496.31	90.2212
	3498.24	90.2141
	3500.17	90.2063
	3502.1	90.1984
	3504.02	90.1908
	3505.95	90.1838
	3507.88	90.1777
	3509.81	90.1719
	3511.74	90.1666
	3513.67	90.1617
	3515.59	90.1564
	3517.52	90.1506
	3519.45	90.1446
	3521.38	90.1377
	3523.31	90.1302
	3525.24	90.1226
	3527.17	90.1159
	3529.09	90.1104
	3531.02	90.106
	3532.95	90.1031
	3534.88	90.101
	3536.81	90.0978
	3538.74	90.0938
	3540.66	90.0896
	3542.59	90.085
	3544.52	90.0804
	3546.45	90.0766
	3548.38	90.0736
	3550.31	90.0718
	3552.24	90.0713
	3554.16	90.0715
	3556.09	90.0709
	3558.02	90.0682
	3559.95	90.0637
	3561.88	90.0569
	3563.81	90.0474
	3565.74	90.037
	3567.66	90.0267
	3569.59	90.0162
	3571.52	90.0049
	3573.45	89.9926
	3575.38	89.9786
	3577.31	89.9622
	3579.23	89.9433
	3581.16	89.9217
	3583.09	89.8967
	3585.02	89.8709
	3586.95	89.8461
	3588.88	89.8229
	3590.8	89.8023
	3592.73	89.7859
	3594.66	89.7743
	3596.59	89.7662
	3598.52	89.7595
	3600.45	89.7538
	3602.38	89.7492
	3604.3	89.7469
	3606.23	89.7474
	3608.16	89.7494
	3610.09	89.7524
	3612.02	89.7565
	3613.95	89.7597
	3615.88	89.759
	3617.8	89.7534
	3619.73	89.7405
	3621.66	89.7225
	3623.59	89.7019
	3625.52	89.6786
	3627.45	89.6563
	3629.38	89.6393
	3631.3	89.6311
	3633.23	89.6313
	3635.16	89.6379
	3637.09	89.6494
	3639.02	89.6646
	3640.95	89.6816
	3642.87	89.697
	3644.8	89.7063
	3646.73	89.7086
	3648.66	89.7077
	3650.59	89.7058
	3652.52	89.7026
	3654.45	89.6997
	3656.37	89.6973
	3658.3	89.694
	3660.23	89.6909
	3662.16	89.6886
	3664.09	89.6879
	3666.01	89.6912
	3667.94	89.6995
	3669.87	89.7109
	3671.8	89.7225
	3673.73	89.7353
	3675.66	89.7477
	3677.59	89.7582
	3679.51	89.7653
	3681.44	89.7645
	3683.37	89.7536
	3685.3	89.7371
	3687.23	89.7207
	3689.16	89.7085
	3691.09	89.7032
	3693.01	89.7076
	3694.94	89.7206
	3696.87	89.7411
	3698.8	89.7702
	3700.73	89.8089
	3702.66	89.855
	3704.59	89.9062
	3706.51	89.9603
	3708.44	90.0126
	3710.37	90.0637
	3712.3	90.1163
	3714.23	90.1692
	3716.16	90.2214
	3718.08	90.2705
	3720.01	90.3147
	3721.94	90.3523
	3723.87	90.3849
	3725.8	90.4163
	3727.73	90.4484
	3729.66	90.4802
	3731.58	90.5113
	3733.51	90.5411
	3735.44	90.5699
	3737.37	90.599
	3739.3	90.6277
	3741.23	90.6533
	3743.15	90.6727
	3745.08	90.6854
	3747.01	90.6923
	3748.94	90.6947
	3750.87	90.694
	3752.8	90.6917
	3754.72	90.6888
	3756.65	90.6851
	3758.58	90.6805
	3760.51	90.6745
	3762.44	90.6689
	3764.37	90.6652
	3766.3	90.6631
	3768.22	90.6618
	3770.15	90.6613
	3772.08	90.6625
	3774.01	90.6658
	3775.94	90.6697
	3777.87	90.6722
	3779.8	90.6704
	3781.72	90.6635
	3783.65	90.6519
	3785.58	90.6362
	3787.51	90.6166
	3789.44	90.5946
	3791.37	90.5719
	3793.29	90.5487
	3795.22	90.5249
	3797.15	90.5013
	3799.08	90.4781
	3801.01	90.456
	3802.94	90.4355
	3804.86	90.4163
	3806.79	90.3982
	3808.72	90.3821
	3810.65	90.369
	3812.58	90.3576
	3814.51	90.3455
	3816.44	90.3311
	3818.36	90.3141
	3820.29	90.2939
	3822.22	90.27
	3824.15	90.244
	3826.08	90.2169
	3828.01	90.1905
	3829.93	90.1667
	3831.86	90.1454
	3833.79	90.1265
	3835.72	90.1099
	3837.65	90.0936
	3839.58	90.0783
	3841.51	90.0642
	3843.43	90.0509
	3845.36	90.0395
	3847.29	90.0293
	3849.22	90.0202
	3851.15	90.0132
	3853.08	90.0064
	3855.01	90.0001
	3856.93	89.9948
	3858.86	89.989
	3860.79	89.9833
	3862.72	89.9793
	3864.65	89.9768
	3866.58	89.9773
	3868.5	89.981
	3870.43	89.988
	3872.36	89.9985
	3874.29	90.0118
	3876.22	90.0267
	3878.15	90.0426
	3880.07	90.0564
	3882	90.0683
	3883.93	90.0777
	3885.86	90.0843
	3887.79	90.0908
	3889.72	90.0978
	3891.65	90.1038
	3893.57	90.1101
	3895.5	90.1181
	3897.43	90.1282
	3899.36	90.1415
	3901.29	90.1569
	3903.22	90.1726
	3905.14	90.188
	3907.07	90.2014
	3909	90.2132
	3910.93	90.2233
	3912.86	90.2323
	3914.79	90.2391
	3916.72	90.2425
	3918.64	90.2425
	3920.57	90.2404
	3922.5	90.2362
	3924.43	90.2309
	3926.36	90.2258
	3928.29	90.2203
	3930.22	90.2155
	3932.14	90.2115
	3934.07	90.2087
	3936	90.2072
	3937.93	90.2073
	3939.86	90.2083
	3941.79	90.2088
	3943.72	90.2091
	3945.64	90.2097
	3947.57	90.2107
	3949.5	90.2126
	3951.43	90.2158
	3953.36	90.219
	3955.28	90.2221
	3957.21	90.2249
	3959.14	90.2266
	3961.07	90.2269
	3963	90.2268
	3964.93	90.226
	3966.86	90.2242
	3968.78	90.2214
	3970.71	90.2173
	3972.64	90.2129
	3974.57	90.2079
	3976.5	90.2033
	3978.43	90.2006
	3980.36	90.2005
	3982.28	90.1994
	3984.21	90.1989
	3986.14	90.1988
	3988.07	90.1992
	3990	90.2001
	3991.93	90.2016
	3993.86	90.2035
	3995.78	90.206
	3997.71	90.2089
	3999.64	90.2124
[truncated: 16 more columns]
